# Supplementary material for: The microprotein C16orf74/MICT1 promotes thermogenesis in brown adipose tissue
Source: EMBO J. 2025 May 12;44(12):3381–412. doi: 10.1038/s44318-025-00444-x (PMC12170882; doi:10.1038/s44318-025-00444-x)
Supplement: Supplementary file 2 — Source data Fig. 1 [file 44318_2025_444_MOESM2_ESM.xlsx]

## Sheet: qPCR Ct Values
	Eef1a1 (Control) Ct Value	MICT1 Ct Value	DeltaCt	2^(-DeltaCt)	Calibrator (Untreated Avg)	Relative Expression
BAT (Untreated)	18.34	32.65	14.31	4.92335e-05	4.30165e-05	1.14453
	18.78	33.5	14.72	3.70543e-05	4.30165e-05	0.861397
	18.43	33.27	14.84	3.40969e-05	4.30165e-05	0.792647
	18.3	32.54	14.24	5.16812e-05	4.30165e-05	1.20143
	20.11	33.05	12.94	0.000127254	0.000102609	1.24018
	20.46	33.54	13.08	0.000115486	0.000102609	1.12549
	19.74	33.49	13.75	7.25834e-05	0.000102609	0.707379
	19.52	32.88	13.36	9.51129e-05	0.000102609	0.926945
BAT NE	21.13	33.73	12.6	0.000161073	0.000102609	1.56977
	20.63	32.54	11.91	0.000259856	0.000102609	2.53249
	19.96	32.88	12.92	0.000129031	0.000102609	1.2575
	19.84	32.38	12.54	0.000167913	0.000102609	1.63643		Gene expression levels were calculated by normalization to Eef1a1 by the ΔΔCT method. The mean cycle threshold (CT) was converted to a relative expression value by the 2−ΔΔCT method.
	21.31	33.71	12.4	0.000185024	0.000102609	1.80319
	20.42	32.55	12.13	0.000223103	0.000102609	2.17431
	20.87	33.53	12.66	0.000154511	0.000102609	1.50583
	21.03	33.34	12.31	0.000196934	0.000102609	1.91927
BAT CL	18.81	32.16	13.35	9.57744e-05	4.30165e-05	2.22646
	18.38	32.12	13.74	7.30883e-05	4.30165e-05	1.69908
	18.89	32.52	13.63	7.8879e-05	4.30165e-05	1.83369
	21.13	33.73	12.6	0.000161073	0.000102609	1.56977
	18.58	32.65	14.07	5.81444e-05	4.30165e-05	1.35168
	18.89	32.75	13.86	6.7255e-05	4.30165e-05	1.56347
	18.89	32.97	14.08	5.77428e-05	4.30165e-05	1.34234
	19.2	32.23	13.03	0.000119558	4.30165e-05	2.77936
BAT FSK	20.49	33.71	13.22	0.000104805	4.30165e-05	2.4364
	20.31	32.44	12.13	0.000223103	0.000102609	2.17431
	21.03	32.74	11.71	0.000298496	0.000102609	2.90906
	20.93	33.59	12.66	0.000154511	0.000102609	1.50583
	21.03	33.03	12	0.000244141	0.000102609	2.37933
	21	32.87	11.87	0.000267162	0.000102609	2.60369
	20.67	32.66	11.99	0.000245839	0.000102609	2.39588
	20.57	32.35	11.78	0.000284359	0.000102609	2.77129

## Sheet: Source Data
Basal	NE	CL-316,243	FSK
1.14453	1.56977	2.22646	2.4364
0.861397	2.53249	1.69908	2.17431
0.792647	1.2575	1.83369	2.9306
1.20143	1.63643	1.56275	1.50583
1.24018	1.80319	1.35168	2.37933
1.12549	2.17431	1.56347	2.60369
0.707379	1.50583	1.34234	2.39588
0.926945	1.90906	2.77936	2.77129
	0.000200074	0.000815132	9.18846e-07	T-Test
